# Supplementary material for: The Impact of the Localization of Metastasis in Bladder Cancer Patients with Recurrence After Cystectomy
Source: Cancers (Basel). 2025 Mar 3;17(5):867. doi: 10.3390/cancers17050867 (PMC11899092; doi:10.3390/cancers17050867)
Supplement: Supplementary file 1 [file cancers-17-00867-s001.zip]

Archive with 1 entries (1 files):
- cancers-3460651-supplementary.pdf
